# Supplementary material for: Evaluation of the Antioxidant, Antimicrobial, and Anti-Biofilm Effects of the Stem Bark, Leaf, and Seed Extracts from Hymenaea courbaril and Characterization by UPLC-ESI-QTOF-MS/MS Analysis
Source: Antibiotics (Basel). 2023 Nov 8;12(11):1601. doi: 10.3390/antibiotics12111601 (PMC10668761; doi:10.3390/antibiotics12111601)
Supplement: Supplementary file 1 [file antibiotics-12-01601-s001.zip]

Archive with 2 entries (2 files):
- 5. Supplementar material LCMS Jatoba 10 10 2023.pdf
- 6. Table of Abreviations 10 10 2023.pdf
